# Supplementary material for: A Capra hircus chromosome 19 locus linked to milk production influences mammary conformation
Source: J Anim Sci Biotechnol. 2022 Feb 11;13:4. doi: 10.1186/s40104-021-00667-y (PMC8832686; doi:10.1186/s40104-021-00667-y)
Supplement: Supplementary file 2 — Additional file 2 Supplementary 2 Summary of the 340 whole genome sequence variants identified from 302 goats located within the chromosome 19 QTL interval with high linkage disequilibrium, R2 > 0.8 with the most significant SNP marker rs268292132 [file 40104_2021_667_MOESM2_ESM.xlsx]

## Sheet: Sheet1
Chromosome	Position	Reference Allele	Alternative Allele	Variant Effect Predictor annotated consequence on protein sequence	Minor allele frequency
19	25559537	G	A	A|intergenic_variant|MODIFIER	0.4255
19	25560806	C	T	T|intergenic_variant|MODIFIER	0.4255
19	25564854	T	G	G|intergenic_variant|MODIFIER	0.4255
19	25565589	A	C	C|intergenic_variant|MODIFIER	0.4255
19	25566547	TGA	T	-|intergenic_variant|MODIFIER	0.4255
19	25566789	C	T	T|intergenic_variant|MODIFIER	0.4255
19	25568649	G	A	A|intergenic_variant|MODIFIER	0.4255
19	25568651	AGG	A	-|intergenic_variant|MODIFIER	0.4255
19	25571488	C	T	T|intergenic_variant|MODIFIER	0.4255
19	25572222	GA	G	-|intergenic_variant|MODIFIER	0.4255
19	25573329	A	G	G|intergenic_variant|MODIFIER	0.4255
19	25574670	G	A	A|intergenic_variant|MODIFIER	0.4255
19	25576544	C	CT	T|intergenic_variant|MODIFIER	0.4255
19	25577156	C	G	G|intergenic_variant|MODIFIER	0.4255
19	25577236	A	G	G|intergenic_variant|MODIFIER	0.4255
19	25578410	T	A	A|intergenic_variant|MODIFIER	0.4255
19	25578692	C	T	T|intergenic_variant|MODIFIER	0.4255
19	25579664	T	C	C|intergenic_variant|MODIFIER	0.4255
19	25580389	T	C	C|intergenic_variant|MODIFIER	0.4255
19	25585165	G	A	A|intergenic_variant|MODIFIER	0.4255
19	25591723	T	G	G|intergenic_variant|MODIFIER	0.4255
19	25942171	CT	C,CTT	-|intron_variant|MODIFIER|NUP88|ENSCHIG00000023339,TT|intron_variant|MODIFIER|NUP88|ENSCHIG00000023339,-|upstream_gene_variant|MODIFIER|RPAIN|ENSCHIG00000026155,TT|upstream_gene_variant|MODIFIER|RPAIN|ENSCHIG00000026155	0.4027
19	25942497	A	T	T|intron_variant|MODIFIER|NUP88|ENSCHIG00000023339,T|upstream_gene_variant|MODIFIER|RPAIN|ENSCHIG00000026155	0.4387
19	25946371	G	A	A|intron_variant|MODIFIER|NUP88|ENSCHIG00000023339	0.4387
19	25951087	A	G	G|intron_variant|MODIFIER|NUP88|ENSCHIG00000023339	0.4387
19	25951153	G	A	A|intron_variant|MODIFIER|NUP88|ENSCHIG00000023339	0.4387
19	25953453	C	G	G|intron_variant|MODIFIER|NUP88|ENSCHIG00000023339	0.4387
19	25975929	A	G	G|intron_variant|MODIFIER|RABEP1|ENSCHIG00000018990	0.447
19	25975930	G	C	C|intron_variant|MODIFIER|RABEP1|ENSCHIG00000018990	0.447
19	26060797	G	A	A|intergenic_variant|MODIFIER	0.4454
19	26065285	T	G	G|intergenic_variant|MODIFIER	0.4454
19	26068132	AG	A	-|intergenic_variant|MODIFIER	0.4454
19	26132489	G	A	A|intergenic_variant|MODIFIER	0.4387
19	26154829	T	C	C|upstream_gene_variant|MODIFIER|ZFP3|ENSCHIG00000024044	0.4387
19	26164860	C	T	T|intergenic_variant|MODIFIER	0.4387
19	26190215	G	A	A|intergenic_variant|MODIFIER	0.4139
19	26192128	C	T	T|downstream_gene_variant|MODIFIER|KIF1C|ENSCHIG00000000772	0.4139
19	26192442	A	G	G|downstream_gene_variant|MODIFIER|KIF1C|ENSCHIG00000000772	0.4139
19	26192730	G	A	A|downstream_gene_variant|MODIFIER|KIF1C|ENSCHIG00000000772	0.4172
19	26195123	A	G	G|downstream_gene_variant|MODIFIER|KIF1C|ENSCHIG00000000772	0.4172
19	26195653	C	T	T|downstream_gene_variant|MODIFIER|KIF1C|ENSCHIG00000000772	0.4156
19	26196324	G	A	A|downstream_gene_variant|MODIFIER|KIF1C|ENSCHIG00000000772	0.4172
19	26236758	G	A	A|intron_variant|MODIFIER|CAMTA2|ENSCHIG00000011135,A|downstream_gene_variant|MODIFIER|ENO3|ENSCHIG00000019504,A|upstream_gene_variant|MODIFIER|SPAG7|ENSCHIG00000025934	0.4354
19	26245220	C	T	T|intron_variant|MODIFIER|ENO3|ENSCHIG00000019504,T|synonymous_variant|LOW|ENO3|ENSCHIG00000019504,T|downstream_gene_variant|MODIFIER|SPAG7|ENSCHIG00000025934	0.4354
19	26256117	A	C	C|downstream_gene_variant|MODIFIER||ENSCHIG00000015931,C|upstream_gene_variant|MODIFIER|SLC25A11|ENSCHIG00000019795,C|downstream_gene_variant|MODIFIER||ENSCHIG00000025972	0.4354
19	26277768	A	G	G|upstream_gene_variant|MODIFIER|CHRNE|ENSCHIG00000021805	0.4321
19	26279410	T	C	C|intron_variant|MODIFIER|CHRNE|ENSCHIG00000021805	0.4305
19	26281339	T	G	G|intron_variant|MODIFIER|CHRNE|ENSCHIG00000021805	0.4321
19	26281385	C	T	T|intron_variant|MODIFIER|CHRNE|ENSCHIG00000021805	0.4288
19	26283093	T	A	A|intron_variant|MODIFIER|CHRNE|ENSCHIG00000021805	0.4321
19	26283873	G	A	A|intron_variant|MODIFIER|CHRNE|ENSCHIG00000021805	0.4305
19	26284437	C	T	T|intron_variant|MODIFIER|CHRNE|ENSCHIG00000021805	0.4321
19	26289378	A	C	C|intron_variant|MODIFIER|CHRNE|ENSCHIG00000021805,C|upstream_gene_variant|MODIFIER|CHRNE|ENSCHIG00000021805	0.4288
19	26291806	C	G	G|downstream_gene_variant|MODIFIER|MINK1|ENSCHIG00000012066,G|intron_variant|MODIFIER|CHRNE|ENSCHIG00000021805	0.4288
19	26292706	GGGACATAGGGCAGAGGTCACC	*,G	-|downstream_gene_variant|MODIFIER|MINK1|ENSCHIG00000012066,-|intron_variant|MODIFIER|CHRNE|ENSCHIG00000021805	0.4375
19	26300427	C	T	T|intron_variant|MODIFIER|MINK1|ENSCHIG00000012066	0.4288
19	26302902	A	C	C|intron_variant|MODIFIER|MINK1|ENSCHIG00000012066	0.4305
19	26304193	A	G	G|intron_variant|MODIFIER|MINK1|ENSCHIG00000012066	0.4321
19	26304682	C	T	T|intron_variant|MODIFIER|MINK1|ENSCHIG00000012066	0.4305
19	26304787	C	T	T|intron_variant|MODIFIER|MINK1|ENSCHIG00000012066	0.4305
19	26304993	C	T	T|intron_variant|MODIFIER|MINK1|ENSCHIG00000012066	0.4321
19	26313478	C	T	T|upstream_gene_variant|MODIFIER|MINK1|ENSCHIG00000012066	0.4321
19	26313538	C	G,T	G|upstream_gene_variant|MODIFIER|MINK1|ENSCHIG00000012066,T|upstream_gene_variant|MODIFIER|MINK1|ENSCHIG00000012066	0.4011
19	26314079	A	AG	G|upstream_gene_variant|MODIFIER|MINK1|ENSCHIG00000012066	0.4321
19	26319924	C	T	T|intergenic_variant|MODIFIER	0.4338
19	26331204	C	T	T|intergenic_variant|MODIFIER	0.4338
19	26332083	G	A	A|intergenic_variant|MODIFIER	0.4338
19	26332266	C	T	T|intergenic_variant|MODIFIER	0.4338
19	26337104	A	G	G|intergenic_variant|MODIFIER	0.4338
19	26339756	C	A	A|intergenic_variant|MODIFIER	0.4338
19	26343712	G	A	A|downstream_gene_variant|MODIFIER|PLD2|ENSCHIG00000021296	0.4338
19	26343826	A	G	G|downstream_gene_variant|MODIFIER|PLD2|ENSCHIG00000021296	0.4338
19	26344609	A	AG	G|downstream_gene_variant|MODIFIER|PLD2|ENSCHIG00000021296	0.4338
19	26346514	G	A	A|downstream_gene_variant|MODIFIER|PLD2|ENSCHIG00000021296	0.4338
19	26347585	T	A	A|downstream_gene_variant|MODIFIER|PLD2|ENSCHIG00000021296	0.4338
19	26347706	G	A	A|downstream_gene_variant|MODIFIER|PLD2|ENSCHIG00000021296	0.4338
19	26347886	C	T	T|synonymous_variant|LOW|PLD2|ENSCHIG00000021296	0.4338
19	26348494	C	T	T|intron_variant|MODIFIER|PLD2|ENSCHIG00000021296	0.4338
19	26350226	C	T	T|synonymous_variant|LOW|PLD2|ENSCHIG00000021296	0.4338
19	26351725	G	A	A|intron_variant|MODIFIER|PLD2|ENSCHIG00000021296	0.4338
19	26354502	GAAA	GAA,GA,G,GAAAA	AA|intron_variant|MODIFIER|PLD2|ENSCHIG00000021296,A|intron_variant|MODIFIER|PLD2|ENSCHIG00000021296,-|intron_variant|MODIFIER|PLD2|ENSCHIG00000021296,AAAA|intron_variant|MODIFIER|PLD2|ENSCHIG00000021296	0.2989
19	26355303	AAAC	A	-|intron_variant|MODIFIER|PLD2|ENSCHIG00000021296	0.3874
19	26355641	A	G	G|intron_variant|MODIFIER|PLD2|ENSCHIG00000021296	0.4338
19	26358203	G	A	A|intron_variant|MODIFIER|PLD2|ENSCHIG00000021296	0.4272
19	26359343	G	A	A|intron_variant|MODIFIER|PLD2|ENSCHIG00000021296	0.4272
19	26360018	G	T	T|upstream_gene_variant|MODIFIER|PLD2|ENSCHIG00000021296	0.4354
19	26360365	G	T	T|upstream_gene_variant|MODIFIER|PLD2|ENSCHIG00000021296	0.4272
19	26362238	G	A	A|upstream_gene_variant|MODIFIER|PLD2|ENSCHIG00000021296	0.4272
19	26364745	A	C	C|downstream_gene_variant|MODIFIER|PSMB6|ENSCHIG00000023176	0.394
19	26364901	G	A	A|downstream_gene_variant|MODIFIER|PSMB6|ENSCHIG00000023176	0.394
19	26365634	C	T	T|downstream_gene_variant|MODIFIER|PSMB6|ENSCHIG00000023176	0.394
19	26365786	G	A	A|downstream_gene_variant|MODIFIER|PSMB6|ENSCHIG00000023176	0.394
19	26366373	T	G	G|downstream_gene_variant|MODIFIER|PSMB6|ENSCHIG00000023176	0.4272
19	26366565	C	CTATT	TATT|downstream_gene_variant|MODIFIER|PSMB6|ENSCHIG00000023176	0.3957
19	26367509	A	C	C|downstream_gene_variant|MODIFIER|PSMB6|ENSCHIG00000023176	0.394
19	26368582	A	T	T|downstream_gene_variant|MODIFIER|PSMB6|ENSCHIG00000023176	0.394
19	26370181	C	T	T|missense_variant|MODERATE|PSMB6|ENSCHIG00000023176	0.4338
19	26370945	A	G	G|intron_variant|MODIFIER|PSMB6|ENSCHIG00000023176	0.394
19	26372048	C	T	T|downstream_gene_variant|MODIFIER|GLTPD2|ENSCHIG00000017280,T|intron_variant|MODIFIER|PSMB6|ENSCHIG00000023176	0.394
19	26372795	C	T	T|downstream_gene_variant|MODIFIER|GLTPD2|ENSCHIG00000017280,T|upstream_gene_variant|MODIFIER|PSMB6|ENSCHIG00000023176	0.394
19	26372818	T	G	G|downstream_gene_variant|MODIFIER|GLTPD2|ENSCHIG00000017280,G|upstream_gene_variant|MODIFIER|PSMB6|ENSCHIG00000023176	0.394
19	26372819	T	G	G|downstream_gene_variant|MODIFIER|GLTPD2|ENSCHIG00000017280,G|upstream_gene_variant|MODIFIER|PSMB6|ENSCHIG00000023176	0.394
19	26372835	C	T	T|downstream_gene_variant|MODIFIER|GLTPD2|ENSCHIG00000017280,T|upstream_gene_variant|MODIFIER|PSMB6|ENSCHIG00000023176	0.394
19	26377245	C	T	T|upstream_gene_variant|MODIFIER|VMO1|ENSCHIG00000008180,T|downstream_gene_variant|MODIFIER|TM4SF5|ENSCHIG00000016208,T|intron_variant|MODIFIER|GLTPD2|ENSCHIG00000017280	0.4222
19	26377743	C	T	T|upstream_gene_variant|MODIFIER|VMO1|ENSCHIG00000008180,T|downstream_gene_variant|MODIFIER|TM4SF5|ENSCHIG00000016208,T|upstream_gene_variant|MODIFIER|GLTPD2|ENSCHIG00000017280	0.4272
19	26378316	C	T	T|upstream_gene_variant|MODIFIER|VMO1|ENSCHIG00000008180,T|intron_variant|MODIFIER|TM4SF5|ENSCHIG00000016208,T|downstream_gene_variant|MODIFIER|TM4SF5|ENSCHIG00000016208,T|upstream_gene_variant|MODIFIER|GLTPD2|ENSCHIG00000017280	0.4272
19	26379052	TTTGTTGTTG	TTTG,T,TTTGTTGTTGTTG	TTG|upstream_gene_variant|MODIFIER|VMO1|ENSCHIG00000008180,-|upstream_gene_variant|MODIFIER|VMO1|ENSCHIG00000008180,TTGTTGTTGTTG|upstream_gene_variant|MODIFIER|VMO1|ENSCHIG00000008180,TTG|intron_variant|MODIFIER|TM4SF5|ENSCHIG00000016208,-|intron_variant|MODIFIER|TM4SF5|ENSCHIG00000016208,TTGTTGTTGTTG|intron_variant|MODIFIER|TM4SF5|ENSCHIG00000016208,TTG|downstream_gene_variant|MODIFIER|TM4SF5|EN…	0.3834
19	26379648	C	G	G|upstream_gene_variant|MODIFIER|VMO1|ENSCHIG00000008180,G|intron_variant|MODIFIER|TM4SF5|ENSCHIG00000016208,G|downstream_gene_variant|MODIFIER|TM4SF5|ENSCHIG00000016208,G|upstream_gene_variant|MODIFIER|GLTPD2|ENSCHIG00000017280	0.4272
19	26380669	C	T	T|synonymous_variant|LOW|VMO1|ENSCHIG00000008180,T|intron_variant|MODIFIER|TM4SF5|ENSCHIG00000016208,T|downstream_gene_variant|MODIFIER|TM4SF5|ENSCHIG00000016208,T|upstream_gene_variant|MODIFIER|GLTPD2|ENSCHIG00000017280	0.4272
19	26381174	A	G	G|3_prime_UTR_variant|MODIFIER|VMO1|ENSCHIG00000008180,G|intron_variant|MODIFIER|TM4SF5|ENSCHIG00000016208,G|upstream_gene_variant|MODIFIER|GLTPD2|ENSCHIG00000017280	0.4272
19	26381371	T	G	G|3_prime_UTR_variant|MODIFIER|VMO1|ENSCHIG00000008180,G|intron_variant|MODIFIER|TM4SF5|ENSCHIG00000016208,G|upstream_gene_variant|MODIFIER|GLTPD2|ENSCHIG00000017280	0.4272
19	26381703	G	A	A|3_prime_UTR_variant|MODIFIER|VMO1|ENSCHIG00000008180,A|intron_variant|MODIFIER|TM4SF5|ENSCHIG00000016208,A|upstream_gene_variant|MODIFIER|GLTPD2|ENSCHIG00000017280	0.4272
19	26381847	T	A	A|3_prime_UTR_variant|MODIFIER|VMO1|ENSCHIG00000008180,A|intron_variant|MODIFIER|TM4SF5|ENSCHIG00000016208,A|upstream_gene_variant|MODIFIER|GLTPD2|ENSCHIG00000017280	0.4272
19	26390605	G	A	A|upstream_gene_variant|MODIFIER|TM4SF5|ENSCHIG00000016208	0.4338
19	26394947	T	C	C|intergenic_variant|MODIFIER	0.4338
19	26395655	G	A	A|intergenic_variant|MODIFIER	0.4255
19	26396805	A	G	G|intergenic_variant|MODIFIER	0.4338
19	26397365	C	T	T|intergenic_variant|MODIFIER	0.4338
19	26400761	T	C	C|intergenic_variant|MODIFIER	0.4338
19	26401516	A	T	T|intergenic_variant|MODIFIER	0.4338
19	26402807	T	C	C|intergenic_variant|MODIFIER	0.4338
19	26403375	G	A	A|intergenic_variant|MODIFIER	0.4338
19	26404015	TA	T	-|intergenic_variant|MODIFIER	0.4338
19	26404812	A	T	T|intergenic_variant|MODIFIER	0.4338
19	26404919	G	A	A|intergenic_variant|MODIFIER	0.4338
19	26407082	T	C	C|intergenic_variant|MODIFIER	0.4338
19	26411294	C	T	T|intergenic_variant|MODIFIER	0.4338
19	26412151	G	T	T|intergenic_variant|MODIFIER	0.4205
19	26412815	C	T	T|downstream_gene_variant|MODIFIER|ZMYND15|ENSCHIG00000024435	0.4338
19	26412905	G	T	T|downstream_gene_variant|MODIFIER|ZMYND15|ENSCHIG00000024435	0.4272
19	26414152	G	A	A|downstream_gene_variant|MODIFIER|ZMYND15|ENSCHIG00000024435	0.4338
19	26422894	C	T	T|upstream_gene_variant|MODIFIER|CXCL16|ENSCHIG00000019133,T|downstream_gene_variant|MODIFIER|MED11|ENSCHIG00000022541,T|downstream_gene_variant|MODIFIER|MED11|ENSCHIG00000022541,T|upstream_gene_variant|MODIFIER|ZMYND15|ENSCHIG00000024435	0.4272
19	26423127	C	A	A|upstream_gene_variant|MODIFIER|CXCL16|ENSCHIG00000019133,A|downstream_gene_variant|MODIFIER|MED11|ENSCHIG00000022541,A|upstream_gene_variant|MODIFIER|ZMYND15|ENSCHIG00000024435	0.4371
19	26423862	C	T	T|intron_variant|MODIFIER|CXCL16|ENSCHIG00000019133,T|downstream_gene_variant|MODIFIER|MED11|ENSCHIG00000022541,T|upstream_gene_variant|MODIFIER|ZMYND15|ENSCHIG00000024435	0.4354
19	26424906	A	G	G|intron_variant|MODIFIER|CXCL16|ENSCHIG00000019133,G|downstream_gene_variant|MODIFIER|MED11|ENSCHIG00000022541,G|upstream_gene_variant|MODIFIER|ZMYND15|ENSCHIG00000024435	0.4354
19	26426077	C	T	T|intron_variant|MODIFIER|CXCL16|ENSCHIG00000019133,T|downstream_gene_variant|MODIFIER|MED11|ENSCHIG00000022541,T|upstream_gene_variant|MODIFIER|ZMYND15|ENSCHIG00000024435	0.4288
19	26429856	C	G	G|downstream_gene_variant|MODIFIER|CXCL16|ENSCHIG00000019133,G|upstream_gene_variant|MODIFIER|MED11|ENSCHIG00000022541	0.4354
19	26432046	A	G	G|upstream_gene_variant|MODIFIER|COX7C|ENSCHIG00000011068,G|upstream_gene_variant|MODIFIER|MED11|ENSCHIG00000022541	0.4354
19	26432250	A	G	G|upstream_gene_variant|MODIFIER|COX7C|ENSCHIG00000011068,G|upstream_gene_variant|MODIFIER|MED11|ENSCHIG00000022541	0.4354
19	26440498	G	C	C|downstream_gene_variant|MODIFIER|COX7C|ENSCHIG00000011068,C|downstream_gene_variant|MODIFIER|ARRB2|ENSCHIG00000015924	0.4288
19	26440752	T	A	A|downstream_gene_variant|MODIFIER|COX7C|ENSCHIG00000011068,A|downstream_gene_variant|MODIFIER|ARRB2|ENSCHIG00000015924	0.4354
19	26441304	G	A	A|downstream_gene_variant|MODIFIER|COX7C|ENSCHIG00000011068,A|downstream_gene_variant|MODIFIER|ARRB2|ENSCHIG00000015924	0.4354
19	26444054	T	G	G|intron_variant|MODIFIER|ARRB2|ENSCHIG00000015924	0.4354
19	26447327	G	A	A|intron_variant|MODIFIER|ARRB2|ENSCHIG00000015924	0.4354
19	26449220	C	T,G	T|intron_variant|MODIFIER|ARRB2|ENSCHIG00000015924,G|intron_variant|MODIFIER|ARRB2|ENSCHIG00000015924,T|upstream_gene_variant|MODIFIER|ARRB2|ENSCHIG00000015924,G|upstream_gene_variant|MODIFIER|ARRB2|ENSCHIG00000015924	0.3766
19	26453439	T	G	G|upstream_gene_variant|MODIFIER|ARRB2|ENSCHIG00000015924,G|upstream_gene_variant|MODIFIER|PELP1|ENSCHIG00000026719	0.4354
19	26453585	A	C	C|upstream_gene_variant|MODIFIER|ARRB2|ENSCHIG00000015924,C|upstream_gene_variant|MODIFIER|PELP1|ENSCHIG00000026719	0.4354
19	26456795	C	T	T|intron_variant|MODIFIER|PELP1|ENSCHIG00000026719	0.4354
19	26459021	C	T	T|intron_variant|MODIFIER|PELP1|ENSCHIG00000026719	0.4354
19	26459403	G	A	A|intron_variant|MODIFIER|PELP1|ENSCHIG00000026719	0.4354
19	26460307	G	A	A|intron_variant|MODIFIER|PELP1|ENSCHIG00000026719	0.4354
19	26461971	G	A	A|intron_variant|MODIFIER|PELP1|ENSCHIG00000026719	0.4354
19	26464493	CG	C	-|intron_variant|MODIFIER|PELP1|ENSCHIG00000026719	0.4354
19	26472633	G	A	A|intron_variant|MODIFIER|PELP1|ENSCHIG00000026719	0.4288
19	26474767	C	T	T|intron_variant|MODIFIER|PELP1|ENSCHIG00000026719	0.4205
19	26482432	G	A	A|intergenic_variant|MODIFIER	0.4288
19	26488817	G	A	A|intergenic_variant|MODIFIER	0.4354
19	26499803	C	T	T|intergenic_variant|MODIFIER	0.4354
19	26502444	G	A	A|upstream_gene_variant|MODIFIER|ALOX15|ENSCHIG00000025642	0.4354
19	26506776	T	C	C|intron_variant|MODIFIER|ALOX15|ENSCHIG00000025642	0.4354
19	26509307	C	A	A|intron_variant|MODIFIER|ALOX15|ENSCHIG00000025642	0.4354
19	26509732	C	T	T|intron_variant|MODIFIER|ALOX15|ENSCHIG00000025642	0.4354
19	26512114	A	T	T|intron_variant|MODIFIER|ALOX15|ENSCHIG00000025642	0.4354
19	26513306	C	T	T|splice_region_variant&intron_variant|LOW|ALOX15|ENSCHIG00000025642	0.4354
19	26518588	G	A	A|intergenic_variant|MODIFIER	0.4354
19	26519122	A	T	T|intergenic_variant|MODIFIER	0.4338
19	26520561	C	T	T|intergenic_variant|MODIFIER	0.4354
19	26520892	C	T	T|intergenic_variant|MODIFIER	0.4354
19	26522588	A	G	G|intergenic_variant|MODIFIER	0.4354
19	26524906	G	A	A|intergenic_variant|MODIFIER	0.4354
19	26524940	A	C	C|intergenic_variant|MODIFIER	0.4354
19	26526469	GGTT	G	-|intergenic_variant|MODIFIER	0.4354
19	26526474	CT	C	-|intergenic_variant|MODIFIER	0.4354
19	26526990	C	T	T|intergenic_variant|MODIFIER	0.4354
19	26528905	A	G	G|upstream_gene_variant|MODIFIER||ENSCHIG00000018052	0.4354
19	26529510	C	T	T|upstream_gene_variant|MODIFIER||ENSCHIG00000018052	0.4354
19	26531123	G	A	A|upstream_gene_variant|MODIFIER||ENSCHIG00000018052	0.3974
19	26531512	C	T	T|upstream_gene_variant|MODIFIER||ENSCHIG0000001805	0.3974
19	26531715	A	G	G|upstream_gene_variant|MODIFIER||ENSCHIG00000018052	0.4354
19	26537259	CAA	CAAAA,CAAAAAAAAAA,CAAAAAAAAAAA,CAAAAAAAAA,CA,C	AAAA|intron_variant|MODIFIER||ENSCHIG00000018052,AAAAAAAAAA|intron_variant|MODIFIER||ENSCHIG00000018052,AAAAAAAAAAA|intron_variant|MODIFIER||ENSCHIG00000018052,AAAAAAAAA|intron_variant|MODIFIER||ENSCHIG00000018052,A|intron_variant|MODIFIER||ENSCHIG00000018052,-|intron_variant|MODIFIER||ENSCHIG00000018052	0.3429
19	26538307	T	C	C|intron_variant|MODIFIER||ENSCHIG00000018052	0.4321
19	26542875	T	C	C|downstream_gene_variant|MODIFIER||ENSCHIG00000018052	0.4189
19	26543297	G	A	A|downstream_gene_variant|MODIFIER||ENSCHIG00000018052	0.4387
19	26543449	C	G	G|downstream_gene_variant|MODIFIER||ENSCHIG00000018052	0.4189
19	26545857	TAAGC	T	-|downstream_gene_variant|MODIFIER||ENSCHIG00000018052	0.4321
19	26563991	G	A	A|downstream_gene_variant|MODIFIER||ENSCHIG00000010838	0.4272
19	26564663	C	T	T|downstream_gene_variant|MODIFIER||ENSCHIG00000010838	0.4189
19	26566544	T	C	C|downstream_gene_variant|MODIFIER||ENSCHIG00000010838	0.4222
19	26569625	G	A	A|intergenic_variant|MODIFIER	0.4312
19	26571966	G	A	A|intergenic_variant|MODIFIER	0.4354
19	26574837	A	G	G|intergenic_variant|MODIFIER	0.4354
19	26576216	G	A	A|intergenic_variant|MODIFIER	0.4172
19	26576911	T	C	C|intergenic_variant|MODIFIER	0.4172
19	26577086	C	CAACTTCCATCTA	AACTTCCATCTA|intergenic_variant|MODIFIER	0.4354
19	26578429	G	C	C|intergenic_variant|MODIFIER	0.3957
19	26578636	G	A	A|intergenic_variant|MODIFIER	0.3957
19	26578775	C	T	T|intergenic_variant|MODIFIER	0.3957
19	26579047	T	G	G|intergenic_variant|MODIFIER	0.3957
19	26579117	CAT	C	-|intergenic_variant|MODIFIER	0.3957
19	26579226	C	T	T|intergenic_variant|MODIFIER	0.3957
19	26579260	A	C	C|intergenic_variant|MODIFIER	0.3957
19	26579357	T	C	C|intergenic_variant|MODIFIER	0.3957
19	26579503	A	C	C|intergenic_variant|MODIFIER	0.4172
19	26579755	T	C	C|intergenic_variant|MODIFIER	0.3957
19	26579767	GA	G	-|intergenic_variant|MODIFIER	0.3957
19	26579909	G	C	C|intergenic_variant|MODIFIER	0.3957
19	26580177	C	T	T|intergenic_variant|MODIFIER	0.3841
19	26580491	T	C	C|intergenic_variant|MODIFIER	0.3841
19	26581622	GAA	G	-|intergenic_variant|MODIFIER	0.3841
19	26581939	G	C	C|intergenic_variant|MODIFIER	0.4371
19	26582505	A	T	T|intergenic_variant|MODIFIER	0.4371
19	26585350	A	AGCTGCTGCT,AGCTGCTGCTGCT,AGCTGCT,AGCTGCTGCTGCTGCTGCTGCT,AGCTGCTGCTGCTGCT	GCTGCTGCT|intergenic_variant|MODIFIER,GCTGCTGCTGCT|intergenic_variant|MODIFIER,GCTGCT|intergenic_variant|MODIFIER,GCTGCTGCTGCTGCTGCTGCT|intergenic_variant|MODIFIER,GCTGCTGCTGCTGCT|intergenic_variant|MODIFIER	0.3996
19	26586364	T	C	C|intergenic_variant|MODIFIER	0.4371
19	26589084	T	C	C|upstream_gene_variant|MODIFIER|ALOX12|ENSCHIG00000025520	0.4371
19	26592292	T	C	C|upstream_gene_variant|MODIFIER|ALOX12|ENSCHIG00000025520	0.4189
19	26599761	TAAA	TA,TAA,T	A|intron_variant|MODIFIER|ALOX12|ENSCHIG00000025520,AA|intron_variant|MODIFIER|ALOX12|ENSCHIG00000025520,-|intron_variant|MODIFIER|ALOX12|ENSCHIG00000025520	0.2429
19	26601886	C	T	T|intron_variant|MODIFIER|ALOX12|ENSCHIG00000025520	0.4205
19	26607601	A	T	T|intron_variant|MODIFIER|RNASEK|ENSCHIG00000009505,T|upstream_gene_variant|MODIFIERBAP18|ENSCHIG00000019869,T|downstream_gene_variant|MODIFIER|ALOX12|ENSCHIG00000025520	0.4222
19	26609169	T	C	C|intron_variant|MODIFIER|RNASEK|ENSCHIG00000009505,C|upstream_gene_variant|MODIFIERBAP18|ENSCHIG00000019869,C|downstream_gene_variant|MODIFIER|ALOX12|ENSCHIG00000025520	0.4205
19	26609728	G	A	A|intron_variant|MODIFIER|RNASEK|ENSCHIG00000009505,A|upstream_gene_variant|MODIFIERBAP18|ENSCHIG00000019869,A|downstream_gene_variant|MODIFIER|ALOX12|ENSCHIG00000025520	0.4205
19	26610610	C	T	T|synonymous_variant|LOW|RNASEK|ENSCHIG00000009505,T|upstream_gene_variant|MODIFIERBAP18|ENSCHIG00000019869,T|downstream_gene_variant|MODIFIER|ALOX12|ENSCHIG00000025520	0.4205
19	26611568	A	C	C|downstream_gene_variant|MODIFIER|RNASEK|ENSCHIG00000009505,C|intron_variant|MODIFIERBAP18|ENSCHIG00000019869	0.4205
19	26612688	G	A	A|downstream_gene_variant|MODIFIER|RNASEK|ENSCHIG00000009505,A|intron_variant|MODIFIERBAP18|ENSCHIG00000019869	0.4205
19	26612957	T	C	C|downstream_gene_variant|MODIFIER|RNASEK|ENSCHIG00000009505,C|synonymous_variant|LOWBAP18|ENSCHIG00000019869	0.4205
19	26613670	C	T	T|downstream_gene_variant|MODIFIER|RNASEK|ENSCHIG00000009505,T|downstream_gene_variant|MODIFIERBAP18|ENSCHIG00000019869	0.4205
19	26614373	A	ACCACAGTGTGGTTTGGACGTGG	CCACAGTGTGGTTTGGACGTGG|downstream_gene_variant|MODIFIER|RNASEK|ENSCHIG00000009505,CCACAGTGTGGTTTGGACGTGG|downstream_gene_variant|MODIFIERBAP18|ENSCHIG00000019869	0.4404
19	26629614	G	A	A|downstream_gene_variant|MODIFIER|BCL6B|ENSCHIG00000013253,A|intron_variant|MODIFIER|SLC16A13|ENSCHIG00000019049,A|downstream_gene_variant|MODIFIER|SLC16A11|ENSCHIG00000019140	0.4205
19	26631155	T	C	C|downstream_gene_variant|MODIFIER|BCL6B|ENSCHIG00000013253,C|synonymous_variant|LOW|SLC16A13|ENSCHIG00000019049,C|downstream_gene_variant|MODIFIER|SLC16A11|ENSCHIG00000019140	0.4205
19	26631468	C	T	T|downstream_gene_variant|MODIFIER|BCL6B|ENSCHIG00000013253,T|downstream_gene_variant|MODIFIER|SLC16A13|ENSCHIG00000019049,T|downstream_gene_variant|MODIFIER|SLC16A11|ENSCHIG00000019140	0.4205
19	26632026	G	A	A|downstream_gene_variant|MODIFIER|BCL6B|ENSCHIG00000013253,A|downstream_gene_variant|MODIFIER|SLC16A13|ENSCHIG00000019049,A|downstream_gene_variant|MODIFIER|SLC16A11|ENSCHIG00000019140	0.4205
19	26635254	T	A	A|downstream_gene_variant|MODIFIER|SLC16A13|ENSCHIG00000019049,A|upstream_gene_variant|MODIFIER|SLC16A11|ENSCHIG00000019140	0.4205
19	26639037	C	T	T|upstream_gene_variant|MODIFIER|SLC16A11|ENSCHIG00000019140	0.4205
19	26640864	C	T	T|intergenic_variant|MODIFIER	0.4205
19	26647196	AT	ATTT,ATT,A	TTT|intergenic_variant|MODIFIER,TT|intergenic_variant|MODIFIER,-|intergenic_variant|MODIFIER	0.4201
19	26648020	T	C	C|intergenic_variant|MODIFIER	0.4205
19	26651815	C	G	G|intergenic_variant|MODIFIER	0.4073
19	26652418	C	T	T|intergenic_variant|MODIFIER	0.4189
19	26653215	C	T	T|intergenic_variant|MODIFIER	0.4205
19	26653365	A	G	G|intergenic_variant|MODIFIER	0.4073
19	26653421	G	T	T|intergenic_variant|MODIFIER	0.4205
19	26655384	T	C	C|intergenic_variant|MODIFIER	0.4073
19	26658374	C	T	T|downstream_gene_variant|MODIFIER|ASGR2|ENSCHIG00000003690	0.4205
19	26658812	A	G	G|downstream_gene_variant|MODIFIER|ASGR2|ENSCHIG00000003690	0.3758
19	26658964	G	A	A|downstream_gene_variant|MODIFIER|ASGR2|ENSCHIG00000003690	0.3742
19	26661595	C	T	T|intron_variant|MODIFIER|ASGR2|ENSCHIG00000003690	0.4073
19	26662281	T	C	C|intron_variant|MODIFIER|ASGR2|ENSCHIG00000003690	0.4073
19	26664178	A	C	C|intron_variant|MODIFIER|ASGR2|ENSCHIG00000003690	0.4205
19	26668480	C	T	T|intron_variant|MODIFIER|ASGR2|ENSCHIG00000003690	0.4073
19	26668798	C	T	T|intron_variant|MODIFIER|ASGR2|ENSCHIG00000003690	0.4205
19	26669171	A	AC	C|intron_variant|MODIFIER|ASGR2|ENSCHIG00000003690	0.4073
19	26671082	C	T	T|synonymous_variant|LOW|ASGR2|ENSCHIG00000003690	0.4073
19	26671271	G	T	T|upstream_gene_variant|MODIFIER|ASGR2|ENSCHIG00000003690	0.4073
19	26671394	C	T	T|upstream_gene_variant|MODIFIER|ASGR2|ENSCHIG00000003690	0.4073
19	26672418	A	C	C|upstream_gene_variant|MODIFIER|ASGR2|ENSCHIG00000003690	0.4073
19	26676276	A	G	G|intergenic_variant|MODIFIER	0.3957
19	26676654	T	A	A|intergenic_variant|MODIFIER	0.4189
19	26677719	T	G	G|intergenic_variant|MODIFIER	0.4205
19	26679842	C	A,G	A|intergenic_variant|MODIFIER,G|intergenic_variant|MODIFIER	0.3663
19	26686759	T	C	C|intergenic_variant|MODIFIER	0.4189
19	26687976	CA	C	-|intergenic_variant|MODIFIER	0.4189
19	26692217	G	A	A|intergenic_variant|MODIFIER	0.4189
19	26699472	TTG	TTGTGTGTG,T,TTGTG,TTGTGTG,TTGTGTGTGTG,TTGTGTGTGTGTG	TGTGTGTG|downstream_gene_variant|MODIFIER|ASGR1|ENSCHIG00000016569,-|downstream_gene_variant|MODIFIER|ASGR1|ENSCHIG00000016569,TGTG|downstream_gene_variant|MODIFIER|ASGR1|ENSCHIG00000016569,TGTGTG|downstream_gene_variant|MODIFIER|ASGR1|ENSCHIG00000016569,TGTGTGTGTG|downstream_gene_variant|MODIFIER|ASGR1|ENSCHIG00000016569,TGTGTGTGTGTG|downstream_gene_variant|MODIFIER|ASGR1|ENSCHIG00000016569	0.4399
19	26712860	T	G	G|upstream_gene_variant|MODIFIER|ASGR1|ENSCHIG00000016569	0.4437
19	26716080	A	AGG,AG,AGGG,AGGGG	GG|intergenic_variant|MODIFIER,G|intergenic_variant|MODIFIER,GGG|intergenic_variant|MODIFIER,GGGG|intergenic_variant|MODIFIER	0.2864
19	26728937	T	TG	G|intron_variant|MODIFIER|DLG4|ENSCHIG00000009974	0.4586
19	26730536	A	G	G|intron_variant|MODIFIER|DLG4|ENSCHIG00000009974	0.4437
19	26769582	TG	T,TGG,TGGG,TGGGG	-|intron_variant|MODIFIER|CTDNEP1|ENSCHIG00000006144,GG|intron_variant|MODIFIER|CTDNEP1|ENSCHIG00000006144,GGG|intron_variant|MODIFIER|CTDNEP1|ENSCHIG00000006144,GGGG|intron_variant|MODIFIER|CTDNEP1|ENSCHIG00000006144,-|upstream_gene_variant|MODIFIER|GABARAP|ENSCHIG00000021470,GG|upstream_gene_variant|MODIFIER|GABARAP|ENSCHIG00000021470,GGG|upstream_gene_variant|MODIFIER|GABARAP|ENSCHIG0000002147…	0.3458
19	26777322	C	T	T|upstream_gene_variant|MODIFIER|CTDNEP1|ENSCHIG00000006144,T|intron_variant|MODIFIER|ELP5|ENSCHIG00000010521,T|downstream_gene_variant|MODIFIER|CLDN7|ENSCHIG00000025376	0.4437
19	26781682	A	G	G|downstream_gene_variant|MODIFIER|ELP5|ENSCHIG00000010521,G|splice_region_variant&intron_variant|LOW|CLDN7|ENSCHIG00000025376	0.4437
19	26785585	A	G	G|downstream_gene_variant|MODIFIER|ELP5|ENSCHIG00000010521,G|upstream_gene_variant|MODIFIER|CLDN7|ENSCHIG00000025376	0.4437
19	26801130	C	A	A|downstream_gene_variant|MODIFIER|YBX2|ENSCHIG00000016407,A|downstream_gene_variant|MODIFIER|SLC2A4|ENSCHIG00000020405	0.4437
19	26802741	T	C	C|intron_variant|MODIFIER|YBX2|ENSCHIG00000016407,C|downstream_gene_variant|MODIFIER|SLC2A4|ENSCHIG00000020405	0.4437
19	26804190	G	A	A|intron_variant|MODIFIER|YBX2|ENSCHIG00000016407,A|downstream_gene_variant|MODIFIER|SLC2A4|ENSCHIG00000020405	0.4437
19	26815877	G	C	C|intergenic_variant|MODIFIER	0.447
19	26821302	GAA	GAAA,G,GA,GAAAA	AAA|intergenic_variant|MODIFIER,-|intergenic_variant|MODIFIER,A|intergenic_variant|MODIFIER,AAAA|intergenic_variant|MODIFIER	0.394
19	26826340	TG	TGGG,T,TGG	GGG|downstream_gene_variant|MODIFIER|GPS2|ENSCHIG00000004094,-|downstream_gene_variant|MODIFIER|GPS2|ENSCHIG00000004094,GG|downstream_gene_variant|MODIFIER|GPS2|ENSCHIG00000004094,GGG|upstream_gene_variant|MODIFIER|EIF5A|ENSCHIG00000025365,-|upstream_gene_variant|MODIFIER|EIF5A|ENSCHIG00000025365,GG|upstream_gene_variant|MODIFIER|EIF5A|ENSCHIG00000025365	0.3
19	26836450	A	G	G|upstream_gene_variant|MODIFIER|GPS2|ENSCHIG00000004094,G|intron_variant|MODIFIER||ENSCHIG00000018834	0.447
19	26836520	T	C	C|upstream_gene_variant|MODIFIER|GPS2|ENSCHIG00000004094,C|intron_variant|MODIFIER||ENSCHIG00000018834	0.447
19	26840729	A	G	G|intron_variant|MODIFIER||ENSCHIG00000018834	0.447
19	26841732	A	C	C|intron_variant|MODIFIER||ENSCHIG00000018834,C|upstream_gene_variant|MODIFIER||ENSCHIG00000024951	0.447
19	26845905	T	G	G|upstream_gene_variant|MODIFIER|ACAP1|ENSCHIG00000017749,G|upstream_gene_variant|MODIFIER||ENSCHIG00000018834,G|upstream_gene_variant|MODIFIER||ENSCHIG00000024951	0.4222
19	26847163	A	T	T|upstream_gene_variant|MODIFIER|ACAP1|ENSCHIG00000017749,T|upstream_gene_variant|MODIFIER||ENSCHIG00000018834,T|intron_variant|MODIFIER||ENSCHIG00000024951	0.447
19	26849745	G	A	A|5_prime_UTR_variant|MODIFIER|ACAP1|ENSCHIG00000017749,A|upstream_gene_variant|MODIFIER||ENSCHIG00000018834,A|downstream_gene_variant|MODIFIER||ENSCHIG00000024951	0.447
19	26853608	C	T	T|intron_variant|MODIFIER|ACAP1|ENSCHIG00000017749,T|downstream_gene_variant|MODIFIER||ENSCHIG00000024951	0.447
19	26854852	A	G	G|intron_variant|MODIFIER|ACAP1|ENSCHIG00000017749	0.447
19	26855619	C	T	T|intron_variant|MODIFIER|ACAP1|ENSCHIG00000017749	0.447
19	26857126	T	C	C|intron_variant|MODIFIER|ACAP1|ENSCHIG00000017749	0.447
19	26857626	A	G	G|intron_variant|MODIFIER|ACAP1|ENSCHIG00000017749	0.447
19	26859267	G	A	A|intron_variant|MODIFIER|ACAP1|ENSCHIG00000017749	0.447
19	26860003	A	T	T|intron_variant|MODIFIER|ACAP1|ENSCHIG00000017749	0.447
19	26862036	CAG	C	-|intron_variant|MODIFIER|ACAP1|ENSCHIG00000017749,-|upstream_gene_variant|MODIFIER||ENSCHIG00000024443	0.447
19	26862622	G	A	A|3_prime_UTR_variant|MODIFIER|ACAP1|ENSCHIG00000017749,A|upstream_gene_variant|MODIFIER||ENSCHIG00000024443	0.447
19	26872668	G	C	C|intergenic_variant|MODIFIER	0.447
19	26872911	A	G	G|intergenic_variant|MODIFIER	0.447
19	26876720	C	T	T|upstream_gene_variant|MODIFIER|TNK1|ENSCHIG00000008836	0.447
19	26886552	C	A	A|downstream_gene_variant|MODIFIER|TNK1|ENSCHIG00000008836,A|intron_variant|MODIFIER|PLSCR3|ENSCHIG00000021167	0.447
19	26887397	G	A	A|downstream_gene_variant|MODIFIER|TNK1|ENSCHIG00000008836,A|intron_variant|MODIFIER|PLSCR3|ENSCHIG00000021167	0.447
19	26888769	G	C	C|upstream_gene_variant|MODIFIER|PLSCR3|ENSCHIG00000021167	0.447
19	26889289	G	A	A|upstream_gene_variant|MODIFIER|PLSCR3|ENSCHIG00000021167	0.447
19	26891023	C	G	G|downstream_gene_variant|MODIFIER|TMEM256|ENSCHIG00000013855,G|upstream_gene_variant|MODIFIER|PLSCR3|ENSCHIG00000021167	0.447
19	26910591	G	A	A|upstream_gene_variant|MODIFIER|SPEM2|ENSCHIG00000016697,A|downstream_gene_variant|MODIFIER|NLGN2|ENSCHIG00000021280,A|upstream_gene_variant|MODIFIER|SPEM1|ENSCHIG00000023917	0.4437
19	26918333	C	T	T|downstream_gene_variant|MODIFIER|SPEM2|ENSCHIG00000016697	0.4421
19	26922321	CA	C	-|upstream_gene_variant|MODIFIER|TMEM102|ENSCHIG00000014552	0.4387
19	26940841	CAGA	C	-|intron_variant|MODIFIER|CHRNB1|ENSCHIG00000014506	0.447
19	26988817	G	A	A|downstream_gene_variant|MODIFIER||ENSCHIG00000027173,A|downstream_gene_variant|MODIFIER||ENSCHIG00000027173	0.4454
19	26996791	CTT	CT,C	T|intergenic_variant|MODIFIER,-|intergenic_variant|MODIFIER	0.4493
19	26997014	C	T	T|intergenic_variant|MODIFIER	0.4454
19	27006493	G	A	A|intergenic_variant|MODIFIER	0.4454
19	27012135	G	A	A|intergenic_variant|MODIFIER	0.4454
19	27019274	G	C	C|upstream_gene_variant|MODIFIER|TNFSF12|ENSCHIG00000000561	0.4454
19	27021156	A	G	G|upstream_gene_variant|MODIFIER|TNFSF12|ENSCHIG00000000561	0.4454
19	27031715	C	T	T|downstream_gene_variant|MODIFIER|TNFSF12|ENSCHIG00000000561,T|upstream_gene_variant|MODIFIER|SENP3|ENSCHIG00000013302,T|synonymous_variant|LOW|TNFSF13|ENSCHIG00000019003	0.447
19	27036323	TGAG	T	-|inframe_deletion|MODERATE|SENP3|ENSCHIG00000013302,-|downstream_gene_variant|MODIFIER|TNFSF13|ENSCHIG00000019003	0.447
19	27049614	C	T	T|downstream_gene_variant|MODIFIER|SENP3|ENSCHIG00000013302,T|synonymous_variant|LOW|EIF4A1|ENSCHIG00000022153,T|intron_variant|MODIFIER|CD68|ENSCHIG00000023275,T|upstream_gene_variant|MODIFIER|CD68|ENSCHIG00000023275	0.447
19	27084241	G	A	A|upstream_gene_variant|MODIFIER|SAT2|ENSCHIG00000008642,A|intron_variant|MODIFIER|SHBG|ENSCHIG00000019887,A|upstream_gene_variant|MODIFIER|SHBG|ENSCHIG00000019887	0.447
19	27087979	G	T	T|upstream_gene_variant|MODIFIER|SAT2|ENSCHIG00000008642,T|missense_variant|MODERATE|SHBG|ENSCHIG00000019887	0.4454
19	27101023	C	T	T|upstream_gene_variant|MODIFIER|ATP1B2|ENSCHIG00000022273	0.4454
19	27102194	C	A	A|upstream_gene_variant|MODIFIER|ATP1B2|ENSCHIG00000022273	0.4454
19	27110140	GTTCA	G	-|downstream_gene_variant|MODIFIER|ATP1B2|ENSCHIG00000022273,-|downstream_gene_variant|MODIFIER|TP53|ENSCHIG00000025000	0.447
19	27119268	G	T	T|upstream_gene_variant|MODIFIER|TP53|ENSCHIG00000025000	0.4222
19	27135588	G	A	A|intron_variant|MODIFIER|WRAP53|ENSCHIG00000015730	0.4222
19	27144141	G	A	A|downstream_gene_variant|MODIFIER|WRAP53|ENSCHIG00000015730,A|intron_variant|MODIFIER|EFNB3|ENSCHIG00000027243	0.4222
19	27145587	G	A	A|intron_variant|MODIFIER|EFNB3|ENSCHIG00000027243	0.4222
19	27149841	C	A	A|downstream_gene_variant|MODIFIER|EFNB3|ENSCHIG00000027243	0.4222
19	27151395	C	T,G	T|intergenic_variant|MODIFIER,G|intergenic_variant|MODIFIER	0.4197
19	27231649	C	T	T|intron_variant|MODIFIER|DNAH2|ENSCHIG00000018276	0.447
19	27278503	C	T	T|intron_variant|MODIFIER|KDM6B|ENSCHIG00000017251,T|upstream_gene_variant|MODIFIER|TMEM88|ENSCHIG00000017315,T|downstream_gene_variant|MODIFIER|NAA38|ENSCHIG00000023618	0.447
19	27309430	C	T	T|upstream_gene_variant|MODIFIER|CHD3|ENSCHIG00000016737	0.447
19	27342006	C	T	T|intron_variant|MODIFIER|KCNAB3|ENSCHIG00000011995,T|downstream_gene_variant|MODIFIER|TRAPPC1|ENSCHIG00000013736	0.4437
19	27352052	C	A	A|upstream_gene_variant|MODIFIER|TRAPPC1|ENSCHIG00000013736,A|intron_variant|MODIFIER|CNTROB|ENSCHIG00000023991	0.4454
19	27383353	A	G	G|intergenic_variant|MODIFIER	0.4387
19	27388590	C	G	G|intergenic_variant|MODIFIER	0.4387
19	27399921	G	A	A|intron_variant|MODIFIER|GUCY2D|ENSCHIG00000014967	0.4454
19	27407153	G	A	A|intron_variant|MODIFIER|GUCY2D|ENSCHIG00000014967	0.4454
19	27411160	G	GA,GAA	A|downstream_gene_variant|MODIFIER|GUCY2D|ENSCHIG00000014967,AA|downstream_gene_variant|MODIFIER|GUCY2D|ENSCHIG00000014967	0.4529
19	27423959	G	A	A|intergenic_variant|MODIFIER	0.452
19	27446546	C	T	T|upstream_gene_variant|MODIFIER||ENSCHIG00000003074,T|downstream_gene_variant|MODIFIER|ALOX15B|ENSCHIG00000018610	0.452
19	27448500	G	C	C|upstream_gene_variant|MODIFIER||ENSCHIG00000003074	0.452
19	27779661	TGAGA	T,TGA	-|intron_variant|MODIFIER|NDEL1|ENSCHIG00000021688,GA|intron_variant|MODIFIER|NDEL1|ENSCHIG00000021688	0.4406
19	28052161	CAA	CA,C	A|intron_variant|MODIFIER|PIK3R6|ENSCHIG00000024947,-|intron_variant|MODIFIER|PIK3R6|ENSCHIG00000024947	0.2
VEP annotated format is as follows: Allele|Consequence|Impact on protein sequence|Gene symbol|Ensembl ID
